# Supplementary material for: Tailoring of Dissimilar Friction Stir Lap Welding of Aluminum and Titanium
Source: Materials (Basel). 2022 Nov 26;15(23):8418. doi: 10.3390/ma15238418 (PMC9738075; doi:10.3390/ma15238418)
Supplement: Supplementary file 1 [file materials-15-08418-s001.zip]

Archive with 1 entries (1 files):
- materials-2000303-supplementary.pptx
